# Supplementary material for: MRL/MpJ Mice Resist to Age-Related and Long-Term Ovariectomy-Induced Bone Loss: Implications for Bone Regeneration and Repair
Source: Int J Mol Sci. 2023 Jan 25;24(3):2396. doi: 10.3390/ijms24032396 (PMC9916619; doi:10.3390/ijms24032396)
Supplement: Supplementary file 1 [file ijms-24-02396-s001.zip]

Archive with 1 entries (1 files):
- ijms-2102851-supplementary.pdf
